# Supplementary material for: Identification of Key TRIM Genes Involved in Response to Pseudomonas aeruginosa or Chlamydia spp. Infections in Human Cell Lines and in Mouse Organs
Source: Int J Mol Sci. 2023 Aug 27;24(17):13290. doi: 10.3390/ijms241713290 (PMC10487655; doi:10.3390/ijms241713290)
Supplement: Supplementary file 1 [file ijms-24-13290-s001.zip]

Archive with 1 entries (1 files):
- ijms-2530058-supplementary.pdf
